# Supplementary material for: Post-exercise differential response of central and brachial blood pressure in patients with coronary artery disease: A randomized crossover trial
Source: PLoS One. 2025 Feb 21;20(2):e0317212. doi: 10.1371/journal.pone.0317212 (PMC11844900; doi:10.1371/journal.pone.0317212)
Supplement: S1 File — (XLSX) [file pone.0317212.s001.xlsx]

## Sheet: Sheet1
t-Test: Two-Sample Assuming Unequal Variances
	31.3	19.7
Mean	29.7706	22.0875
Variance	42.9535	25.3185
Observations	17	16
Hypothesized Mean Difference	0
df	30
t Stat	3.79021
P(T<=t) one-tail	0.000338661
t Critical one-tail	1.69726
P(T<=t) two-tail	0.000677322
t Critical two-tail	2.04227

## Sheet: Descriptives
ID	GROUP	Age	Sex	CABG	PCI	STENT	Stroke	HTN	HLD	Lung_disease	Depression	Cancer	Age_risk_factor	Obesity	Smoker	Alcohol	Diabetes	Sedentary	Family_History	Ortho_limitations	ACE_inhibitors	n_DIA_ACE	b_blockers	n_DIA_BLOCKERS	diuretics	DOSE_DIURETICS_M0	N_DIA_DIURETICS	CALCIO	DOSE_CALCIO	N_DIA_CALCIO	nitrates	DOSE_NITRATES	N_DIA_NITRATES	anticoagulants_M0	N_DIA_ANTICOAGULANTES	antiarrhythmics	DOSE_ANTIARRHYTMICS	N_DIA_ANTIARRHYTHMICS	statins	N_DIA STATINS	DIABETES2	DIABETES_M0	Height	Weight	FM	Lean.plus.BMC	fat.trunk.to.fat.leg	ANDROID.GYNOID.RATIO	Z.SCORE
AE001	CAD	81	Male	0	1	1	1	1	0	0	0	0	1	1	0	0	0	0	0	0	1	1	1	2	1		1	0	0	0	0	0	0	1	2	0	0	0	1	1	0	0	1.63	70.2	28.5	49.853	1.12	1.12	1.5
AE002	CAD	53	Male	0	1	1	1	1	0	0	0	0	0	1	1	0	0	0	1	1	1	1	1	2	0	0	0	0	0	0	0	0	0	1	0,5	0	0	0	1	1	0	0	1.65	80.8	31.5	54674	1.52	1.29	0.7
AE003	CAD	56	Female	1	0	1	1	0	0	0	0	0	1	1	1	0	0	0	0	1	1	1	1	2	0	0	0	0	0	0	0	0	0	1	0.5	0	0	0	1	1	0	0	1.61	54.2	27.3	38853	0.68	0.7	-0.5
AE004	CAD	70	Male	0	0	1	0	0	0	0	0	0	1	0	1	0	0	0	1	1	0	0	1	1	0	0	0	0	0	0	0	0	0	1	1	0	0	0	1	1	0	0	1.84	82.8	21.6	64161	1.42	1.35	0.4
AE005	CAD	72	Male	1	1	1	1	1	0	0	0	1	1	1	1	0	0	0	0	0	0	0	1	1	0	0	0	0	0	0	0	0	0	1	1	0	0	0	1	1	0	0	1.58	72.8	25.9	53305	1.42	1.44	1
AE006	CAD	66	Male	1	0	1	1	1	1	0	0	0	1	0	0	0	0	0	1	1	0	0	0	0	0	0	0	0	0	0	0	0	0	1	1	0	0	0	1	1	0	0	.	.	.	.	.	.	.
AE007	CAD	70	Male	1	0	1	1	1	0	0	0	0	1	1	1	0	0	0	0	1	0	0	1	1	0	0	0	0	1	0	0	0	0	1	1	0	0	0	1	1	0	0	1.69	87.6	31.6	59081	1	1.38	1.34
AE008	CAD	54	Male	1	0	1	1	1	1	0	1	0	0	0	1	0	0	0	1	0	1	2	1	2	0	0	0	1	0	1	0	0	0	1	1	0	0	0	1	1	0	0	1.64	64.4	24.1	48211	0	1.44	1.34
AE009	CAD	57	Male	0	0	1	0	0	0	0	0	0	1	1	2	0	0	0	1	0	0	0	0	0	0	0	0	0	0	0	0	0	0	1	1	0	0	0	0	0	0	0	1.75	81.4	27.9	58031	1	1.11	1.18
AE010	CAD	64	Female	1	1	1	1	1	0	1	0	0	1	1	1	0	0	0	0	1	1	1	1	1	0	0	0	0	0	0	0	0	0	1	1	0	0	0	1	1	0	0	1.63	74.4	38.1	45336	1	0.85	0.85
AE011	CAD	77	Male	1	1	1	1	1	0	0	0	0	1	1	1	0	0	0	1	0	0	0	1	2	0	0	0	0	0	0	0	0	0	1	1	0	0	0	1	1	0	0	1.64	69.6	32.8	46013	1	1.13	1.23
AE012	CAD	64	Female	1	1	1	1	0	0	0	1	1	1	1	1	0	0	0	0	1	0	0	1	2	0	0	0	0	0	0	0	0	0	1	1	0	0	0	1	1	0	0	1.48	52.6	37.3	32407	1	1.18	1.1
AE013	CAD	58	Male	0	1	1	1	1	0	0	0	0	1	1	2	0	0	0	1	0	1	0.5	1	1	0	0	0	0	0	0	0	0	0	1	0,5	0	0	0	1	1	0	0	1.62	76.2	27.8	54485	1	1.27	1.19
AE014	CAD	63	Male	1	1	1	1	1	1	0	0	0	1	1	1	0	2	0	1	0	1	1	1	1	0	0	0	1	1	1	0	0	0	1	1	0	0	0	1	1	1	2	1.69	94.4	35.8	59733	1	1.57	1.42
AE015	CAD	62	Male	0	0	1	1	0	0	0	0	0	1	0	1	0	0	0	0	1	0	0	1	1	0	0	0	0	0	0	0	0	0	1	1	0	0	0	1	1	0	0	1.75	75.6	23.8	56684	0	1.27	1.15
AE016	CAD	57	Female	0	0	1	1	0	0	0	0	0	1	1	1	0	0	0	0	1	0	0	0	0	0	0	0	0	0	0	0	0	0	0	0	0	0	0	1	1	0	0	1.54	54	35	34725	1	0.75	0.64
AE017	CAD	53	Male	0	1	1	1	1	0	0	0	0	0	1	0	0	0	0	0	0	1	1	1	1	0	0	0	0	0	0	0	0	0	1	2	0	0	0	1	1	0	0	1.81	89	34.1	57802	1	1.07	0.97
AE019	CON	54	Male				0	0	0	0	0	0	0	0	0	0	0	0	0	0	0	0	0	0	0	0	0	0	0	0	0	0	0	0	0	0	0	0	0	0	0	0	1.65	65.8	26.8	47270	1	0.85	0.83
AE020	CON	66	Male				0	0	1	0	0	0	1	1	0	0	0	0	0	0	0	0	0	0	0	0	0	0	0	0	0	0	0	0	0	0	0	0	1	0	0	0	1.73	95.2	39.8	56351	1	1.11	1.23
AE021	CON	75	Male				0	1	0	0	0	0	1	0	0	0	0	0	0	0	0	0	0	0	0	0	0	0	0	0	0	0	0	0	0	0	0	0	1	0	0	0	1.69	68.4	27.1	49421	1	1	0.97
AE022	CON	52	Male				0	0	0	0	0	0	0	0	0	0	1	0	0	0	1		0	0	0	0	0	0	0	0	0	0	0	0	0	0	0	0	0	0	0	0	1.77	76	24.5	56747	0	1.19	1.18
AE023	CON	68	Male				0	0	0	0	0	0	0	0	0	0	0	0	0	0	0	0	0	0	0	0	0	0	0	0	0	0	0	0	0	0	0	0	1	0	0	0	1.75	96.6	32	64963	1	1.39	1.32
AE024	CON	57	Male				0	1	0	0	0	0	1	1	0	0	0	0	0	0	0	0	0	0	0	0	0	0	0	0	0	0	0	0	0	0	0	0	0	0	0	0	1.68	83.2	25.5	61332	0	1.29	1.16
AE025	CON	56	Male				0	0	0	0	0	0	0	0	0	0	0	0	1	0	0	0	0	0	0	0	0	0	0	0	0	0	0	0	0	0	0	0	0	0	0	0	1.81	96.4	29.1	67626	1	1.11	1.04
AE026	CON	64	Male				0	0	0	0	0	0	0	0	0	0	0	0	0	0	0	0	0	0	0	0	0	0	0	0	0	0	0	0	0	0	0	0	0	0	0	0	1.73	84.4	32.6	55952	1	1.63	1.63
AE028	CON	80	Male				0	1	0	0	0	0	1	1	0	0	0	0	0	0	1	0	0	0	0	0	0	0	0	0	0	0	0	0	0	0	0	0	0	0	0	0	1.57	65	33	43088	1	1.36	1.24
AE029	CON	58	Male				0	0	0	0	0	0	1	0	0	0	0	0	0	0	0	0	0	0	0	0	0	0	0	0	0	0	0	0	0	0	0	0	0	0	0	0	1.68	65.4	23.3	49608	0	1.2	1.24
AE030	CON	58	Male				0	0	0	0	0	0	1	0	0	0	0	0	1	0	0	0	0	0	0	0	0	0	0	0	0	0	0	0	0	0	0	0	0	0	0	0	1.7	69	24.6	51062	0	1.61	1.4
AE031	CON	62	Female				0	0	0	0	0	0	1	0	0	0	0	0	0	0	0	0	0	0	0	0	0	0	0	0	0	0	0	0	0	0	0	0	0	0	0	0	1.69	57.4	30.8	39216	1	0.65	0.72
AE032	CON	58	Female				0	0	0	0	0	0	1	0	0	0	0	0	1	0	0	0	0	0	0	0	0	0	0	0	0	0	0	0	0	0	0	0	0	0	0	0	1.53	46.8	33	30881	1	0.67	0.72
AE033	CON	58	Female				0	1	0	0	0	0	1	1	0	0	0	0	0	0	0	0	0	0	1	0	0	0	0	0	0	0	0	0	0	0	0	0	1	0	0	0	1.58	79.8	34	54128	1	0.9	0.9
AE034	CON	61	Male				0	0	0	0	0	0	0	0	0	0	0	0	0	0	0	0	0	0	0	0	0	0	0	0	0	0	0	0	0	0	0	0	0	0	0	0	1.73	79	31.9	53084	1	1.36	1.38
AE035	CON	66	Male				0	0	0	0	0	0	1	0	0	0	0	0	1	0	0	0	0	0	0	0	0	0	0	0	0	0	0	0	0	0	0	0	1	0	0	0	1.78	80	35.6	50113	1	1.11	1.22
AE036	CON	66	Female				0	1	0	0	0	0	1	0	0	0	0	0	0	0	0	0	0	0	1	0	0	0	0	0	0	0	0	0	0	0	0	0	0	0	0	0	1.45	39.8	24.8	29684	0	0.76	0.67
AE037	CON	61	Male				0	0	0	0	0	0	1	0	0	0	0	0	0	0	0	0	0	0	0	0	0	0	0	0	0	0	0	0	0	0	0	0	0	0	0	0	1.72	75	26.5	54596	1	1.48	1.42
[truncated: 74 more columns]

## Sheet: Acute.Exercise
Age	Sex	ID	GROUP	MOD.SBP.PRE	MOD.SBP.0	MOD.SBP.15	MOD.SBP.30	MOD.DBP.PRE	MOD.DBP.0	MOD.DBP.15	MOD.DBP.30	MOD.cSBP.PRE	MOD.cSBP.0	MOD.cSBP.15	MOD.cSBP.30	MOD.AP.PRE	MOD.AP.0	MOD.AP.15	MOD.AP.30	MOD.AP.PERC.PRE	MOD.AP.PERC.0	MOD.AP.PERC.15	MOD.AP.PERC.30	MOD.HR.PRE	MOD.HR.0	MOD.HR.15	MOD.HR.30	MOD.CFPWV.PRE	MOD.CFPWV.0	MOD.CFPWV.15	MOD.CFPWV.30	MOD.CRPWV.PRE	MOD.CRPWV.0	MOD.CRPWV.15	MOD.CRPWV.30	MOD.CDPWV.PRE	MOD.CDPWV.0	MOD.CDPWV.15	MOD.CDPWV.30	MOD.cPP.PRE	MOD.cPP.0	MOD.cPP.15	MOD.cPP.30	MOD.PP.PRE	MOD.PP.0	MOD.PP.15	MOD.PP.30	MOD.LVE.PRE	MOD.LVE.0
81	Male	AE001	CAD	114	121	109	118	74	82	75	80	92	121	114	126	22	0	-5	-8	23.913	0	-4.38596	-6.34921	49	62	57	52	7.7	7.5	8.7	8.1	8.3	9.6	9.2	9.2	10.5	10.7	11.2	11	18	39	39	46	39	33	34	46	332	291
53	Male	AE002	CAD	102	110	101	92	70	75	70	60	61	94	83	89	41	16	18	3	67.2131	17.0213	21.6867	3.37079	74	77	81	79	5.6	7.3	6.6	6.5	6.9	9.8	9	9.4	7.3	6.9	7.7	7	-9	19	13	29	26	24	21	24	339	289
56	Female	AE003	CAD	105	98	112	105	72	72	74	74	65	112	101	95	40	-14	11	10	61.5385	-12.5	10.8911	10.5263	58	66	68	65	6.1	6.7	7	6.7	10.4	7.9	9.7	9.7	9.2	9.5	9.7	11	-7	40	27	21	26	39	26	23	304	309
70	Male	AE004	CAD	106	108	104	100	64	64	61	62	104	119	103	98	2	-11	1	2	1.92308	-9.2437	0.970874	2.04082	52	52	64	62	6.7	6.4	8.2	7.7	8.9	8	9.1	9.4	9.2	10.1	10	9.8	40	55	42	36	42	50	39	34	382	468
72	Male	AE005	CAD	113	112	120	115	77	72	76	73	113	120	111	115	0	-8	9	0	0	-6.66667	8.10811	0	66	62	60	54	11.4	11.9	11.1	11.7	8.6	6.2	6.1	6.4	11.5	10.6	8.7	8.4	36	48	35	42	31	50	42	50	336	356
66	Male	AE006	CAD	124	120	127	128	78	72	76	73	97	128	120	123	27	-8	7	5	27.8351	-6.25	5.83333	4.06504	85	80	78	84	9.5	10.4	9.8	9.1	8.6	9	8	8.2	11.3	9.8	8.8	8.7	19	56	44	50	28	50	39	40	307	282
70	Male	AE007	CAD	114	108	118	105	62	70	69	71	105	132	122	118	9	-24	-4	-13	8.57143	-18.1818	-3.27869	-11.0169	59	86	74	80	7.9	8.7	8.8	8.8	9.1	9.6	8.9	8.7	8.9	8.7	10.3	9.1	43	62	53	47	52	46	33	27	316	325
54	Male	AE008	CAD	126	120	118	108	78	70	72	68	101	113	105	105	25	7	13	3	24.7525	6.19469	12.381	2.85714	51	72	63	63	8.5	7.3	8	7.8	8.8	8.7	9.2	8.5	10.7	8.5	9.2	9	23	43	33	37	42	42	30	31	510	422
57	Male	AE009	CAD	107	112	107	104	68	77	67	70	102	102	105	105	5	10	2	-1	4.90196	9.80392	1.90476	-0.952381	59	70	64	74	6.7	7.5	7.1	6.6	10.2	6.9	9.2	7.4	8.5	8.3	8.6	7.9	34	25	38	35	26	26	29	23	333	361
64	Female	AE010	CAD	112	113	113	112	70	72	70	71	101	120	116	114										78	72	72	.	7.8	8.4	8.6		10.9	10.1	11.6		11	10.6	11.2					.	30	32	27		310
77	Male	AE011	CAD	115	110	103	106	61	72	60	63	110	140	132	128	5	-30	-29	-22	4.54545	-21.4286	-21.9697	-17.1875	50	55	50	52	8.6	8.7	8.1	8.4	5.9	6	5.3	5.1	7.4	9.3	8.8	8.9	49	68	72	65	50	42	39	34	326	303
64	Female	AE012	CAD	110	104	113	110	75	74	76	76	107	117	110	112	3	-13	3	-2	2.80374	-11.1111	2.72727	-1.78571	75	80	78	78	7.3	9.9	9.4	9.5	8.7	10.8	10.4	11.8	9.6	10.8	10.6	10.8	32	43	34	36	42	28	30	29	459	300
58	Male	AE013	CAD	109	111	120	114	68	72	71	71	127	100	102	104	-18	11	18	10	-14.1732	11	17.6471	9.61538	44	62	57	60	9.1	9.3	8.5	8.5	8.6	9	10.7	10.2	9.9	11.8	11.4	10.9	59	28	31	33	39	34	35	30	299	297
63	Male	AE014	CAD	115	140	132	134	61	83	69	81	127	140	136	138	-12	0	-4	-4	-9.44882	0	-2.94118	-2.89855	61	70	63	60	11.2	11	11.8	10.9	9	7.3	6.5	8.3	10	10.6	10.1	11.3	66	57	67	57	43	48	42	41	329	344
62	Male	AE015	CAD	106	114	107	114	67	71	66	66	94	126	83	91	12	-12	24	23	12.766	-9.52381	28.9157	25.2747	61	61	53	53	7.8	7.9	8	8.5	8.3	8.2	8.8	8.5	8.3	7.8	8.5	8.7	27	55	17	25	27	40	30	35	566	413
57	Female	AE016	CAD	128	108	108	120	70	66	72	71	123	103	108	111	5	5	0	9	4.06504	4.85437	0	8.10811	61	65	65	64	7.8	8.2	7.6	8.2	8	6.7	7.5	7.1	10.8	8.5	9.8	9.2	53	37	36	40	43	25	36	38	343	318
53	Male	AE017	CAD	100	112	110	114	73	67	68	76	100	115	116	108	0	-3	-6	6	0	-2.6087	-5.17241	5.55556	53	80	85	80	7.9	7.4	8.8	9	9.6	6.2	8.7	9.1	10.3	9.5	8.8	9.9	27	48	48	32	23	45	27	49	325	307
54	Male	AE019	CON	124	141	130	119	77	80	77	79	133	142	123	112	-9	-1	7	7	-6.76692	-0.704225	5.69106	6.25	62	69	68	65	7.4	6.4	6.1	5.7	7.9	4.5	5.8	6.2	8.7	8.1	8.3	9.3	56	62	46	33	49	63	42	34	336	420
66	Male	AE020	CON	125	158	128	131	78	87	78	78	119	154	115	131	6	4	13	0	5.04202	2.5974	11.3043	0	70	96	92	91	9.7	11.3	10.4	10.3	9.5	7.1	9.7	9.8	10.2	10.3	10	10.7	41	67	37	53	33	67	36	50	295	245
75	Male	AE021	CON	116	116	106	112	69	61	63	69	117	112	100	91	-1	4	6	21	-0.854701	3.57143	6	23.0769	56	63	63	61	9.1	8.4	8.9	10.4	8.4	7.5	8.1	8.5	9.9	10.4	10.3	10.3	48	51	37	22	44	47	37	31	330	316
52	Male	AE022	CON	123	114	115	110	84	81	75	72	78	109	106	100	45	5	9	10	57.6923	4.58716	8.49057	10	120	83	82	79	6.8	8.2	8.1	6.9	10.9	10.4	9.6	9.2	9.2	8.8	8.8	9.4	-6	28	31	28	38	31	30	25	273	261
68	Male	AE023	CON	128	149	118	118	85	75	71	71	140	135	119	120	-12	14	-1	-2	-8.57143	10.3704	-0.840336	-1.66667	56	90	81	80	8.3	8.8	7.9	7.3	10.3	9.4	8.1	7.8	9.2	8.5	8.3	8.2	55	60	48	49	53	60	47	50	322	277
57	Male	AE024	CON	130	131	123	120	87	79	79	73	142	141	114	111	-12	-10	9	9	-8.4507	-7.0922	7.89474	8.10811	56	75	66	65	8.5	10.2	8.5	8.6	11.6	6.8	9.4	9.7	11.4	8.4	9.6	9.3	55	62	35	38	46	49	36	35	475	267
56	Male	AE025	CON	118	129	123	134	78	77	74	86	104	121	115	127	14	8	8	7	13.4615	6.61157	6.95652	5.51181	52	79	70	67	7	8	7.5	7.9	7.8	7.7	8.3	7.4	8.8	9.1	9.8	9.7	26	44	41	41	26	44	35	41	450	271
64	Male	AE026	CON	119	118	125	117	84	77	81	81	126	134	122	109	-7	-16	3	8	-5.55556	-11.9403	2.45902	7.33945	50	68	66	61	7.7	8.4	8.9	8.1	11.1	8.8	9.3	8.6	10.3	9.9	10.2	10.4	42	57	41	28	35	52	45	30	326	284
80	Male	AE028	CON	128	152	120	118	74	74	52	55	146	155	113	111	-18	-3	7	7	-12.3288	-1.93548	6.19469	6.30631	60	72	53	59	12.9	12.2	8	9.6	8.2	7.4	6.5	7.7	10.1	9.1	9.3	9.5	72	81	61	56	47	81	63	34	329	265
58	Male	AE029	CON	111	112	105	100	77	67	68	65	116	104	95	92	-5	8	10	8	-4.31034	7.69231	10.5263	8.69565	51	78	74	73	7.5	7	6.6	6.2	10.7	8.5	8	8.3	9.3	7.7	6.2	8.3	39	37	27	27	41	37	30	31	319	295
58	Male	AE030	CON	127	133	130	127	85	77	81	81	131	119	122	117	-4	14	8	10	-3.05344	11.7647	6.55738	8.54701	45	59	57	53	6.8	8.2	8	8.4	8.4	7.9	8.2	8.4	10.6	10	10.8	10.5	46	42	41	36	46	42	44	36	373	295
62	Female	AE031	CON	95	102	93	96	60	64	61	67	93	94	87	86	2	8	6	10	2.15054	8.51064	6.89655	11.6279	62	67	64	65	5.1	5.8	5.7	6	7.1	7.6	7	6.6	6.3	6.8	7.1	7	33	30	26	19	33	30	25	22	340	333
58	Female	AE032	CON	127	129	120	109	84	84	79	69	134	122	107	108	-7	7	13	1	-5.22388	5.7377	12.1495	0.925926	64	66	63	60	9.9	9.2	8.1	8.8	10	9.3	9	8.4	10	10.4	9.8	10.7	50	38	28	39	50	38	34	33	319	342
58	Female	AE033	CON	120	110	106	103	77	76	73	73	103	114	104	103									91	87	83	78	10.2	9.3	9.1	9.6	10.2	8.4	8.5	8.9	8	8.6	8.9	9					34	36	32	32	268	285
61	Male	AE034	CON	132	160	137	124	69	80	77	80	132	154	149	119	0	6	-12	5	0	3.8961	-8.05369	4.20168	50	67	62	62	7.7	7.7	8	7.9	9.5	8.8	8.7	8.4	9.3	10	9.4	9.2	63	74	72	39	50	62	45	39	332	402
66	Male	AE035	CON	125	154	124	120	77	77	66	68	131	140	110	113	-6	14	14	7	-4.58015	10	12.7273	6.19469	64	99	99	87	9.1	10.5	10.3	9.6	10.9	7.5	10.1	9.4	10	9.2	9.4	8.7	54	63	44	45	54	63	44	40	318	263
66	Female	AE036	CON	124	132	124	124	68	72	76	75	121	125	122	118	3	7	2	6	2.47934	5.6	1.63934	5.08475		64	61	63		11.9	3.6	12.8		10.4	11	10		9.5	11.2	10.8	53	53	46	43		53	46	42		310
61	Male	AE037	CON	128	140	131	128	80	81	79	78	123	129	120	124	5	11	11	4	4.06504	8.52713	9.16667	3.22581	64	68	65	59	8.7	10.5	10.4	8.9	10.8	11	11	8.7	10.6	10.3	10.3	10	43	48	41	46	38	48	52	46	313	284
[truncated: 50 more columns]

## Sheet: Repeatability central
ID	GROUP	MODE.cSBP.PRE	HIGH.cSBP.PRE	DIFF	CV	TE	SD			CV	SD diff	error	TE	Swinton et al 2018
AE001	CAD	121	120	1	0.586811	0.707107	0.353553			5.29	12.5418	8.86841	6.57864
AE002	CAD	94	120	-26	17.182	18.3848	9.19239
AE003	CAD	112	93	19	13.1073	13.435	6.71751
AE004	CAD	119	100	19	12.2694	13.435	6.71751
AE005	CAD	120	114	6	3.62619	4.24264	2.12132
AE006	CAD	128	137	-9	4.80299	6.36396	3.18198
AE007	CAD	132	140	-8	4.15945	5.65685	2.82843
AE008	CAD	113	110	3	1.90253	2.12132	1.06066
AE009	CAD	102	106	-4	2.71964	2.82843	1.41421
AE010	CAD	120	122	-2	1.16877	1.41421	0.707107
AE011	CAD	140	150	-10	4.8766	7.07107	3.53553
AE012	CAD	117	120	-3	1.79014	2.12132	1.06066
AE013	CAD	100	113	-13	8.63135	9.19239	4.59619
AE014	CAD	140	137	3	1.53164	2.12132	1.06066
AE015	CAD	126	118	8	4.63677	5.65685	2.82843
AE016	CAD	103	112	-9	5.91996	6.36396	3.18198
AE017	CAD	115	112	3	1.869	2.12132	1.06066
AE019	CON	142	132	10	5.16136	7.07107	3.53553
AE020	CON	154	122	32	16.3967	22.6274	11.3137
AE021	CON	112	121	-9	5.46263	6.36396	3.18198
AE022	CON	109	103	6	4.00249	4.24264	2.12132
AE023	CON	135	160	-25	11.9849	17.6777	8.83883
AE024	CON	141	153	-12	5.7723	8.48528	4.24264
AE025	CON	121	118	3	1.77516	2.12132	1.06066
AE026	CON	134	132	2	1.06332	1.41421	0.707107
AE028	CON	155	177	-22	9.37129	15.5563	7.77817
AE029	CON	104	105	-1	0.676657	0.707107	0.353553
AE030	CON	119	117	2	1.19849	1.41421	0.707107
AE031	CON	131	129	2	1.08786	1.41421	0.707107
AE032	CON	122	117	5	2.95861	3.53553	1.76777
AE033	CON	129	131	-2	1.08786	1.41421	0.707107
AE034	CON	154	137	17	8.26173	12.0208	6.01041
AE035	CON	140	139	1	0.506887	0.707107	0.353553
AE036	CON	125	119	6	3.47757	4.24264	2.12132
AE037	CON	129	118	11	6.29812	7.77817	3.88909
				CV	5.29	#DIV/0!	#DIV/0!
